# Supplementary material for: IL-37 counteracts inflammatory injury in the temporomandibular joint via the intracellular pathway
Source: Front Pharmacol. 2023 Nov 20;14:1250216. doi: 10.3389/fphar.2023.1250216 (PMC10694265; doi:10.3389/fphar.2023.1250216)
Supplement: Supplementary file 1 [file DataSheet1.ZIP]

Archive with 4 entries (4 files):
- original blots - .pdf
- original ELISA.pzfx
- original image.pdf
- original pcr.pzfx
